# Supplementary material for: A predictive model for early recurrence of colorectal-cancer liver metastases based on clinical parameters
Source: Gastroenterol Rep (Oxf). 2021 Jan 26;9(3):241–51. doi: 10.1093/gastro/goaa092 (PMC8309687; doi:10.1093/gastro/goaa092)
Supplement: goaa092_Supplementary_Data [file goaa092_supplementary_data.zip]

Archive with 2 entries (2 files):
- 2020-350 Supplement Fig 1.jpg
- 2020-350 Supplementary Tables and Figure.docx
